# Supplementary material for: 3-(Adenosylthio)benzoic Acid Derivatives as SARS-CoV-2 Nsp14 Methyltransferase Inhibitors
Source: Molecules. 2023 Jan 12;28(2):768. doi: 10.3390/molecules28020768 (PMC9862586; doi:10.3390/molecules28020768)
Supplement: Supplementary file 1 [file molecules-28-00768-s001.zip]

Archive with 1 entries (1 files):
- molecules-2131566-supplementary.pdf
